# Supplementary material for: Evaluation of Agar Dilution Method in Susceptibility Testing of Polymyxins for Enterobacteriaceae and Non-Fermentative Rods: Advantages Compared to Broth Microdilution and Broth Macrodilution
Source: Antibiotics (Basel). 2022 Oct 11;11(10):1392. doi: 10.3390/antibiotics11101392 (PMC9598209; doi:10.3390/antibiotics11101392)
Supplement: Supplementary file 1 [file antibiotics-11-01392-s001.zip]

Archive with 1 entries (1 files):
- antibiotics-1926308-supplementary.pdf
